# Supplementary material for: Systematic Review of Myopia Progression after Cessation of Optical Interventions for Myopia Control
Source: J Clin Med. 2023 Dec 21;13(1):53. doi: 10.3390/jcm13010053 (PMC10779574; doi:10.3390/jcm13010053)
Supplement: Supplementary file 1 [file jcm-13-00053-s001.zip]

Archive with 1 entries (1 files):
- jcm-2756785-supplementary.pdf
